# Supplementary material for: Assessing Burden, Anxiety, Depression, and Quality of Life among Caregivers of Hemodialysis Patients in Indonesia: A Cross-Sectional Study
Source: Int J Environ Res Public Health. 2022 Apr 9;19(8):4544. doi: 10.3390/ijerph19084544 (PMC9032362; doi:10.3390/ijerph19084544)
Supplement: Supplementary file 1 [file ijerph-19-04544-s001.zip]

Archive with 1 entries (1 files):
- ijerph-1582139-supplementary.pdf
